# Supplementary material for: Measuring Community and Home Participation and Environmental Factors in Children with Cerebral Palsy
Source: Pediatr Rep. 2025 Feb 7;17(1):17. doi: 10.3390/pediatric17010017 (PMC11858706; doi:10.3390/pediatric17010017)
Supplement: Supplementary file 1 [file pediatrrep-17-00017-s001.zip]

Archive with 1 entries (1 files):
- pediatrrep-3418336-supplementary.pdf
